# Supplementary material for: NSC243928 Treatment Induces Anti-Tumor Immune Response in Mouse Mammary Tumor Models
Source: Cancers (Basel). 2023 Feb 25;15(5):1468. doi: 10.3390/cancers15051468 (PMC10000927; doi:10.3390/cancers15051468)
Supplement: Supplementary file 1 [file cancers-15-01468-s001.zip]

Archive with 4 entries (4 files):
- Supplementary Figure S1.pdf
- Table S1.xlsx
- Table S2.xlsx
- Table S3.xlsx
