# Supplementary material for: NSC243928 Treatment Induces Anti-Tumor Immune Response in Mouse Mammary Tumor Models
Source: Cancers (Basel). 2023 Feb 25;15(5):1468. doi: 10.3390/cancers15051468 (PMC10000927; doi:10.3390/cancers15051468)
Supplement: Supplementary file 1 [file cancers-15-01468-s001.zip › Table S1.xlsx]

## Sheet: pI1.isograft.E0771.unique.diffe
Ensembl ID	Chr	Symbol	Regulation	log2 Fold Change E0771 (treated/control)	Adj.Pval	Type
ENSMUSG00000023915	17q	Tnfrsf21	Up	2.19772	6.35e-09	protein_coding
ENSMUSG00000087626	6q	Gm15050	Up	3.41295	2.88e-06	lncRNA
ENSMUSG00000042357	4q	Gjb5	Up	2.30822	0.000474	protein_coding
ENSMUSG00000023980	17q	Taf8	Up	2.03784	0.00465	protein_coding
GM41766	NANA	NA	Up	3.11063	0.000699	NA
ENSMUSG00000028364	4q	Tnc	Up	2.87623	8.25e-10	protein_coding
ENSMUSG00000027800	3q	Tm4sf1	Up	2.28709	0.00226	protein_coding
ENSMUSG00000033207	19q	Mamdc2	Up	2.16189	3.77e-06	protein_coding
GM34857	NANA	NA	Up	2.03645	0.00973	NA
ENSMUSG00000100613	7q	Gm5058	Up	2.35572	5.47e-09	processed_pseudogene
ENSMUSG00000024878	19q	Cbwd1	Up	2.05807	2.16e-05	protein_coding
ENSMUSG00000109544	19q	Olfr1468-ps1	Up	2.06609	0.0013	polymorphic_pseudogene
ENSMUSG00000058513	10q	Olfr801	Up	2.82624	0.000665	protein_coding
ENSMUSG00000098702	18q	1500015A07Rik	Up	2.7547	0.000314	lncRNA
ENSMUSG00000061619	4q	Vma21-ps	Up	2.97122	8.53e-10	processed_pseudogene
ENSMUSG00000063558	1q	Aox1	Up	2.23597	1.13e-08	protein_coding
ENSMUSG00000111901	10q	Gm6150	Up	2.04564	4.5e-08	transcribed_processed_pseudogene
ENSMUSG00000018339	11q	Gpx3	Up	5.78133	0.0039	protein_coding
GM38457	NANA	NA	Up	3.29587	3.56e-07	NA
GM46198	NANA	NA	Up	2.48584	0.00047	NA
ENSMUSG00000057933	9q	Gsta2	Up	2.06278	0.000686	protein_coding
ENSMUSG00000027981	3q	Rnpc3	Up	2.04239	0.000859	protein_coding
ENSMUSG00000023473	9q	Celsr3	Up	2.00859	0.000106	protein_coding
LOC108168956	NANA	NA	Up	2.12142	0.0281	NA
ENSMUSG00000006777	11q	Krt23	Up	2.18463	7.3e-06	protein_coding
ENSMUSG00000112282	10q	Gm19989	Up	2.07493	3.64e-05	processed_pseudogene
GM10639	NANA	NA	Up	2.48483	0.000868	NA
ENSMUSG00000005864	Xq	Cnga2	Up	2.69231	7.33e-08	protein_coding
ENSMUSG00000052271	5q	Bhlha15	Up	2.47241	0.00217	protein_coding
ENSMUSG00000053040	9q	Aph1c	Up	2.03781	0.00683	protein_coding
MIR465C-2	NANA	NA	Up	2.73807	8.74e-11	NA
ENSMUSG00000037016	3q	Frem2	Up	2.02906	0.00436	protein_coding
ENSMUSG00000032511	9q	Scn5a	Up	2.01926	3.35e-09	protein_coding
GM46912	NANA	NA	Up	2.22744	0.000443	NA
ENSMUSG00000115025	14q	Gm4240	Up	2.07615	5.82e-05	processed_pseudogene
ENSMUSG00000117524	17q	Gm4719	Up	2.19201	1.43e-08	lncRNA
GM34244	NANA	NA	Up	2.01292	0.00202	NA
ENSMUSG00000108800	7q	1700011C11Rik	Up	2.26295	0.000188	lncRNA
ENSMUSG00000021884	14q	Hacl1	Up	2.00165	0.0117	protein_coding
ENSMUSG00000098905	13q	Zfp953	Up	3.79694	8.91e-06	protein_coding
ENSMUSG00000030352	6q	Tspan9	Up	2.05797	0.0103	protein_coding
ENSMUSG00000048905	17q	Bnip5	Up	3.38517	2.16e-10	protein_coding
ENSMUSG00000099218	14q	Mir5124b	Up	2.37694	1.49e-17	miRNA
ENSMUSG00000039013	7q	Siglecf	Down	-3.42944	2.35e-06	protein_coding
ENSMUSG00000099569	1q	Gm18301	Down	-3.18659	2.23e-07	unprocessed_pseudogene
ENSMUSG00000047880	9q	Cxcr5	Down	-2.31968	3.63e-41	protein_coding
GM30509	NANA	NA	Down	-2.03174	1.58e-12	NA
GM2360	NANA	NA	Down	-2.00882	5.3e-23	NA
ENSMUSG00000078763	11q	Slfn1	Down	-2.27346	1.64e-30	protein_coding
A430085M09RIK	NANA	NA	Down	-2.03856	4.66e-11	NA
ENSMUSG00000022755	16q	Adgrg7	Down	-2.17622	4.38e-17	protein_coding
ENSMUSG00000097129	10q	4930507D05Rik	Down	-2.00805	2.37e-24	lncRNA
ENSMUSG00000038608	1q	Dock10	Down	-2.07309	2.34e-18	protein_coding
GM41463	NANA	NA	Down	-2.4159	9.2e-28	NA
ENSMUSG00000081326	2q	Gm14417	Down	-2.26742	2.29e-36	unprocessed_pseudogene
ENSMUSG00000117926	18q	C030004G16Rik	Down	-5.01895	1.2e-07	lncRNA
ENSMUSG00000069814	11q	Ccdc92b	Down	-2.40157	6.6e-15	protein_coding
GM18221	NANA	NA	Down	-4.4157	5.61e-06	NA
ENSMUSG00000110916	9q	2310003N18Rik	Down	-2.01358	3.21e-09	lncRNA
ENSMUSG00000041540	6q	Sox5	Down	-4.76659	1.67e-17	protein_coding
ENSMUSG00000106421	3q	Gm9645	Down	-2.02513	1.06e-10	processed_pseudogene
ENSMUSG00000051062	11q	Fbll1	Down	-2.27707	1.54e-07	protein_coding
ENSMUSG00000026222	1q	Sp100	Down	-2.63449	2.28e-36	protein_coding
ENSMUSG00000034652	11q	Cd300a	Down	-2.94639	1.55e-06	protein_coding
GM21016	NANA	NA	Down	-2.65793	0.00012	NA
ENSMUSG00000030921	7q	Trim30a	Down	-3.19324	4.78e-09	protein_coding
GM25739	NANA	NA	Down	-5.07006	0.000361	NA
ENSMUSG00000116615	17q	4930548J01Rik	Down	-2.05577	4.2e-08	lncRNA
ENSMUSG00000026327	1q	Serpinb11	Down	-6.96078	3.09e-13	protein_coding
ENSMUSG00000092318	7q	Vmn1r-ps60	Down	-3.09896	5.36e-11	unprocessed_pseudogene
ENSMUSG00000041729	9q	Coro2b	Down	-2.56062	1.86e-39	protein_coding
ENSMUSG00000026012	1q	Cd28	Down	-2.52673	1.77e-26	protein_coding
ENSMUSG00000100215	1q	Gm8292	Down	-2.49033	2.71e-31	processed_pseudogene
ENSMUSG00000110645	9q	Olfr838-ps1	Down	-2.31665	2.38e-14	unprocessed_pseudogene
ENSMUSG00000066682	5q	Pilrb2	Down	-2.05145	2.01e-11	protein_coding
ENSMUSG00000095608	10q	Olfr247	Down	-2.69897	9.57e-31	protein_coding
ENSMUSG00000029771	6q	Irf5	Down	-2.17114	8.39e-11	protein_coding
GM30160	NANA	NA	Down	-2.15436	7.46e-10	NA
ENSMUSG00000025425	18q	St8sia5	Down	-2.3022	8.66e-40	protein_coding
ENSMUSG00000065968	16q	Ifitm7	Down	-2.26023	5.51e-26	protein_coding
ENSMUSG00000031750	8q	Il34	Down	-4.49903	3.81e-08	protein_coding
ENSMUSG00000028128	3q	F3	Down	-2.81395	2.11e-27	protein_coding
ENSMUSG00000089942	7q	Pira2	Down	-2.37112	3.31e-18	protein_coding
ENSMUSG00000030685	7q	Kctd13	Down	-2.02608	2.8e-11	protein_coding
ENSMUSG00000025199	19q	Chuk	Down	-2.52018	9.19e-26	protein_coding
ENSMUSG00000074846	2q	Gm10774	Down	-2.94171	2.34e-22	processed_pseudogene
ATP6	NANA	NA	Down	-4.79619	1.72e-42	NA
ENSMUSG00000028494	4q	Plin2	Down	-2.4055	2.97e-06	protein_coding
ENSMUSG00000021120	12q	Pigh	Down	-4.43973	2.44e-05	protein_coding
ENSMUSG00000091618	10q	H60c	Down	-3.22073	9.56e-34	protein_coding
ENSMUSG00000071646	19q	Mta2	Down	-2.00303	1.69e-15	protein_coding
ENSMUSG00000036503	3q	Rnf13	Down	-2.39762	2.64e-13	protein_coding
ENSMUSG00000115920	15q	Gm18283	Down	-2.84026	2.51e-16	processed_pseudogene
ENSMUSG00000027840	3q	Wnt2b	Down	-3.58163	2.64e-23	protein_coding
ENSMUSG00000050875	18q	Minar2	Down	-2.59434	1.48e-33	protein_coding
ENSMUSG00000061626	7q	Olfr68	Down	-2.24426	3.56e-10	protein_coding
ENSMUSG00000025580	11q	Eif4a3	Down	-2.79576	7.2e-74	protein_coding
ENSMUSG00000058396	10q	Gpr182	Down	-3.64616	1.08e-10	protein_coding
ENSMUSG00000106057	3q	Gm43560	Down	-2.11204	1.95e-08	lncRNA
ENSMUSG00000085785	6q	Sox5os3	Down	-4.20735	1.41e-09	lncRNA
ENSMUSG00000046694	4q	Tent5b	Down	-2.23003	2.33e-23	protein_coding
ENSMUSG00000037944	11q	Ccr7	Down	-2.69955	4.02e-07	protein_coding
GM32894	NANA	NA	Down	-2.32729	1.07e-12	NA
ENSMUSG00000024669	19q	Cd5	Down	-2.62021	2.28e-17	protein_coding
ENSMUSG00000000159	16q	Igsf5	Down	-2.04873	3.19e-23	protein_coding
ENSMUSG00000100044	1q	Gm9553	Down	-2.11166	1.1e-29	processed_pseudogene
ENSMUSG00000059498	1q	Fcgr3	Down	-2.31957	1.4e-32	protein_coding
ENSMUSG00000066637	12q	Ttc32	Down	-2.3865	2.02e-26	protein_coding
ENSMUSG00000023279	Xq	Bmp15	Down	-2.44075	2.32e-07	protein_coding
ENSMUSG00000046687	10q	Gm5424	Down	-2.21118	3.05e-08	processed_pseudogene
ENSMUSG00000046999	3q	1110032F04Rik	Down	-2.25169	3.5e-30	protein_coding
GM41469	NANA	NA	Down	-2.02394	2.21e-05	NA
ENSMUSG00000047379	19q	B4gat1	Down	-2.02492	2.79e-17	protein_coding
ENSMUSG00000025163	11q	Cd7	Down	-2.06346	5.41e-14	protein_coding
ENSMUSG00000109522	2q	Olfr1319-ps1	Down	-2.01964	9.93e-32	unprocessed_pseudogene
ENSMUSG00000023008	15q	Fmnl3	Down	-2.4664	4.79e-44	protein_coding
ENSMUSG00000042784	3q	Muc1	Down	-2.53495	4.45e-53	protein_coding
ENSMUSG00000001986	Xq	Gria3	Down	-2.77257	7.75e-13	protein_coding
ENSMUSG00000028496	4q	Mllt3	Down	-3.9369	5.63e-26	protein_coding
ENSMUSG00000085039	7q	Gm15927	Down	-2.04443	3.27e-05	lncRNA
ENSMUSG00000106721	12q	Gm5442	Down	-4.7894	4.22e-09	processed_pseudogene
GM36183	NANA	NA	Down	-2.15797	2.13e-28	NA
ENSMUSG00000046818	3q	Ddit4l	Down	-2.45293	0.00017	protein_coding
ENSMUSG00000029655	5q	N4bp2l2	Down	-2.22327	6.06e-09	protein_coding
ENSMUSG00000048186	2q	Bend7	Down	-2.15039	8.47e-20	protein_coding
GM30223	NANA	NA	Down	-2.22646	1.35e-18	NA
ENSMUSG00000019868	10q	Vta1	Down	-2.86099	1.02e-44	protein_coding
ENSMUSG00000037111	3q	Setd7	Down	-3.20011	8.01e-76	protein_coding
ENSMUSG00000036672	8q	Cenpt	Down	-2.29834	0.00199	protein_coding
ENSMUSG00000022555	15q	Dgat1	Down	-2.38682	1.29e-11	protein_coding
ENSMUSG00000032454	9q	Rbp2	Down	-2.30859	2.05e-06	protein_coding
ENSMUSG00000089773	4q	Skint1	Down	-2.28801	3.58e-28	protein_coding
ENSMUSG00000048521	9q	Cxcr6	Down	-2.2598	3.56e-05	protein_coding
ENSMUSG00000052229	18q	Gpr17	Down	-2.0575	7.53e-05	protein_coding
ENSMUSG00000044322	18q	Dsc1	Down	-2.22128	7.66e-13	protein_coding
ENSMUSG00000078847	15q	Gm6746	Down	-2.60869	7.36e-17	processed_pseudogene
ENSMUSG00000032177	9q	Pde4a	Down	-2.16244	4.78e-13	protein_coding
ENSMUSG00000087097	13q	4930586N03Rik	Down	-2.19899	7.74e-07	lncRNA
GM51703	NANA	NA	Down	-2.30679	2.01e-05	NA
ENSMUSG00000025816	2q	Sec61a2	Down	-2.22003	1.14e-05	protein_coding
LOC115489404	NANA	NA	Down	-2.36309	3.78e-52	NA
ENSMUSG00000030636	7q	1700010L04Rik	Down	-2.54814	3.87e-09	lncRNA
ENSMUSG00000109222	7q	Gm10297	Down	-2.59432	2.58e-14	processed_pseudogene
ENSMUSG00000044934	13q	Zfp367	Down	-2.01899	4.11e-25	protein_coding
GM41448	NANA	NA	Down	-2.18386	2.11e-13	NA
GM36420	NANA	NA	Down	-2.47646	1.76e-11	NA
ENSMUSG00000021927	15q	Hnrnpa1l2-ps2	Down	-2.39472	1.32e-21	processed_pseudogene
SLC10A4L	NANA	NA	Down	-4.12271	1.46e-15	NA
GM38923	NANA	NA	Down	-2.37754	6.48e-11	NA
GM46343	NANA	NA	Down	-4.33173	2.04e-12	NA
GM52533	NANA	NA	Down	-2.36403	1.13e-20	NA
ENSMUSG00000073974	7q	Olfr551	Down	-2.64082	4.6e-53	protein_coding
ENSMUSG00000001507	11q	Itga3	Down	-2.61064	7.23e-32	protein_coding
ENSMUSG00000033502	3q	Cdc14a	Down	-2.27378	1.86e-17	protein_coding
ENSMUSG00000002778	7q	Kdelr1	Down	-3.58593	8.73e-75	protein_coding
N-R5S144	NANA	NA	Down	-2.2362	1.37e-49	NA
ENSMUSG00000075181	2q	Olfr1066	Down	-2.3438	3.91e-10	protein_coding
GM31095	NANA	NA	Down	-2.87172	2.28e-15	NA
ENSMUSG00000072717	6q	Klra11-ps	Down	-3.08376	2.98e-08	unprocessed_pseudogene
ENSMUSG00000046618	2q	Olfml2a	Down	-3.84622	2.19e-43	protein_coding
ENSMUSG00000075215	2q	Olfr1000	Down	-2.30067	2.1e-18	protein_coding
ENSMUSG00000112977	12q	Gm34081	Down	-3.28345	5.02e-07	lncRNA
ENSMUSG00000020097	10q	Sgpl1	Down	-2.63918	6.3e-17	protein_coding
ENSMUSG00000030523	7q	Trpm1	Down	-2.25244	6.71e-15	protein_coding
ENSMUSG00000090448	16q	Gm17192	Down	-2.20388	2.84e-23	processed_pseudogene
ENSMUSG00000001739	5q	Cldn15	Down	-2.26442	1.43e-07	protein_coding
ENSMUSG00000039242	13q	B3galnt2	Down	-2.65333	1.15e-10	protein_coding
ENSMUSG00000020634	12q	Ubxn2a	Down	-2.04812	3.42e-07	protein_coding
ENSMUSG00000109613	8q	Gm45405	Down	-2.79545	3.95e-16	processed_pseudogene
ENSMUSG00000066233	9q	Tmem42	Down	-2.96826	1.52e-07	protein_coding
ENSMUSG00000118401	1q	Gpr52	Down	-5.85478	3.15e-11	protein_coding
ENSMUSG00000088515	4q	Gm23043	Down	-2.08091	5.43e-10	snoRNA
TRNL2	NANA	NA	Down	-3.27665	6.01e-33	NA
ENSMUSG00000046282	8q	Adam20	Down	-2.47273	1.8e-09	protein_coding
GM38486	NANA	NA	Down	-2.1421	1.1e-05	NA
ENSMUSG00000060586	17q	H2-Eb1	Down	-4.6982	1.37e-12	protein_coding
ENSMUSG00000055692	16q	Tmem191c	Down	-2.75015	1.76e-06	protein_coding
ENSMUSG00000045114	7q	Prrt2	Down	-2.23919	1.15e-13	protein_coding
ENSMUSG00000107400	10q	Olfr797-ps1	Down	-2.07477	8.27e-05	unprocessed_pseudogene
ENSMUSG00000029669	6q	Tspan12	Down	-2.1343	1.62e-17	protein_coding
ENSMUSG00000113639	13q	Gm20288	Down	-2.94346	6.56e-22	processed_pseudogene
ENSMUSG00000116847	16q	Gm30251	Down	-2.02784	0.0113	processed_pseudogene
ENSMUSG00000028399	4q	Ptprd	Down	-2.3326	5.22e-15	protein_coding
ENSMUSG00000090877	17q	Hspa1b	Down	-3.28861	8.34e-17	protein_coding
ENSMUSG00000039153	17q	Runx2	Down	-2.68401	2.54e-56	protein_coding
ENSMUSG00000048574	7q	Ccnb1-ps	Down	-2.31519	7.97e-06	processed_pseudogene
ENSMUSG00000023122	17q	Sult1c2	Down	-2.19828	5.83e-08	protein_coding
ENSMUSG00000030224	6q	Strap	Down	-2.10496	3.62e-34	protein_coding
N-TECTC3	NANA	NA	Down	-2.86018	1.98e-13	NA
ENSMUSG00000030830	7q	Itgal	Down	-2.00713	8.25e-14	protein_coding
ENSMUSG00000036537	Xq	Rnf113a1	Down	-2.62518	2.04e-08	protein_coding
ENSMUSG00000021209	12q	Ppp4r4	Down	-2.86162	6.94e-32	protein_coding
ENSMUSG00000030149	6q	Klrk1	Down	-3.87645	1.34e-13	protein_coding
ENSMUSG00000006527	14q	Sfmbt1	Down	-2.07042	2.76e-05	protein_coding
ENSMUSG00000096578	19q	Gm9529	Down	-2.01697	2.4e-08	processed_pseudogene
ENSMUSG00000031594	8q	Fgl1	Down	-2.03723	6.16e-24	protein_coding
ENSMUSG00000009394	6q	Syn2	Down	-2.3948	1.36e-10	protein_coding
N-TPAGG3	NANA	NA	Down	-2.34823	1.87e-19	NA
ENSMUSG00000038910	17q	Plcl2	Down	-2.15673	2.1e-11	protein_coding
ENSMUSG00000041268	9q	Dmxl2	Down	-2.61836	4.12e-10	protein_coding
ENSMUSG00000045551	17q	Fpr1	Down	-2.89456	4.23e-24	protein_coding
ENSMUSG00000028292	4q	Rars2	Down	-3.12835	7.64e-14	protein_coding
ENSMUSG00000076848	14q	Trav15-2-dv6-2	Down	-2.48946	8.33e-11	TR_V_gene
ENSMUSG00000005897	10q	Nr2c1	Down	-2.47703	3.38e-09	protein_coding
ENSMUSG00000031583	8q	Wrn	Down	-2.14179	2.51e-15	protein_coding
ENSMUSG00000039735	3q	Fnbp1l	Down	-2.21175	8.58e-13	protein_coding
GM8208	NANA	NA	Down	-2.56947	4.53e-23	NA
ENSMUSG00000077592	5q	Gm26013	Down	-2.03186	1.02e-08	snoRNA
GM42020	NANA	NA	Down	-2.61771	2.9e-12	NA
ENSMUSG00000031933	9q	Izumo1r	Down	-2.27742	1.57e-09	protein_coding
ENSMUSG00000067591	6q	Klra3	Down	-2.57875	2.76e-15	protein_coding
ENSMUSG00000032818	18q	Loxhd1	Down	-2.08961	7.42e-42	protein_coding
ENSMUSG00000092439	7q	Vmn2r-ps37	Down	-3.27298	1.72e-15	unprocessed_pseudogene
ENSMUSG00000019987	10q	Arg1	Down	-2.16892	5.93e-09	protein_coding
ENSMUSG00000109433	19q	Olfr1435-ps1	Down	-2.09363	5.66e-06	unprocessed_pseudogene
N-TCGCA19	NANA	NA	Down	-3.58121	4.85e-06	NA
ENSMUSG00000021492	13q	F12	Down	-3.31151	1.25e-45	protein_coding
ENSMUSG00000081459	4q	Llph-ps1	Down	-2.15431	1.25e-07	processed_pseudogene
ENSMUSG00000092561	7q	Gm4011	Down	-3.86463	8.34e-45	unprocessed_pseudogene
ENSMUSG00000040276	17q	Pacsin1	Down	-2.78043	3.86e-25	protein_coding
ENSMUSG00000113581	12q	Dio3os	Down	-2.34278	4.22e-25	lncRNA
ENSMUSG00000026166	1q	Ccl20	Down	-2.02605	1.8e-13	protein_coding
ENSMUSG00000049565	3q	Aknad1	Down	-2.2693	8.05e-49	protein_coding
ENSMUSG00000054474	6q	Thnsl2	Down	-2.08783	1.53e-10	protein_coding
ENSMUSG00000038781	17q	Stap2	Down	-3.03916	2.48e-13	protein_coding
ENSMUSG00000046413	8q	Irx3os	Down	-2.60006	2.58e-14	lncRNA
ENSMUSG00000028927	4q	Padi2	Down	-2.22089	7.15e-18	protein_coding
ENSMUSG00000036208	16q	Nepro	Down	-2.50014	2.15e-13	protein_coding
