# Supplementary material for: NSC243928 Treatment Induces Anti-Tumor Immune Response in Mouse Mammary Tumor Models
Source: Cancers (Basel). 2023 Feb 25;15(5):1468. doi: 10.3390/cancers15051468 (PMC10000927; doi:10.3390/cancers15051468)
Supplement: Supplementary file 1 [file cancers-15-01468-s001.zip › Table S2.xlsx]

## Sheet: pI1.isograft.4T1.unique.differe
Ensembl ID	Chr	Symbol	Regulation	log2 Fold Change 4T1 (treated/control)	Adj.Pval	Type
GM21928	NANA	NA	Up	2.07309	0.0425	NA
ENSMUSG00000042010	5q	Acacb	Up	2.05126	0.0403	protein_coding
ENSMUSG00000035640	10q	Cbarp	Up	4.47469	0.0141	protein_coding
ENSMUSG00000030268	6q	Bcat1	Up	3.40472	0.00959	protein_coding
GM41036	NANA	NA	Up	3.19039	1.71e-09	NA
ENSMUSG00000073602	1q	Serpinb3b	Up	4.79791	0.0235	protein_coding
ENSMUSG00000109203	7q	Gm32849	Up	3.91535	4.39e-16	lncRNA
ENSMUSG00000077208	9q	Gm25607	Up	2.3571	0.0265	snoRNA
ENSMUSG00000076671	12q	Ighv13-2	Up	2.44881	0.0046	IG_V_gene
ENSMUSG00000054146	11q	Krt15	Up	2.12197	0.0456	protein_coding
GM34718	NANA	NA	Up	2.28891	1.51e-06	NA
ENSMUSG00000036046	15q	5031439G07Rik	Up	2.77367	2.56e-17	protein_coding
ENSMUSG00000099518	4q	Gm13275	Up	3.73444	1.11e-12	protein_coding
ENSMUSG00000048480	1q	Cxcr1	Up	4.54605	9.57e-10	protein_coding
ENSMUSG00000035557	11q	Krt17	Up	3.39858	0.00351	protein_coding
ENSMUSG00000056220	1q	Pla2g4a	Up	2.5263	0.016	protein_coding
GM29769	NANA	NA	Up	2.21398	0.0115	NA
ENSMUSG00000096450	14q	Gm2877	Up	3.89604	0.0428	processed_pseudogene
GM35116	NANA	NA	Up	2.9155	2e-05	NA
GM34193	NANA	NA	Up	2.10725	1.66e-12	NA
ENSMUSG00000054215	3q	Sprr2k	Up	4.38264	0.0252	protein_coding
ENSMUSG00000051906	8q	Cd209f	Up	2.02426	0.00615	protein_coding
GM36185	NANA	NA	Up	2.43986	8.64e-06	NA
GM33041	NANA	NA	Up	2.98376	2.85e-06	NA
GM46183	NANA	NA	Up	2.23933	0.00025	NA
ENSMUSG00000041293	17q	Adgrf1	Up	2.2762	0.0045	protein_coding
ENSMUSG00000067594	15q	Krt77	Up	4.77026	4.18e-18	protein_coding
ENSMUSG00000041878	1q	8430432A02Rik	Up	3.02568	0.00102	lncRNA
ENSMUSG00000002580	11q	Mien1	Up	2.95955	3.23e-17	protein_coding
GM45932	NANA	NA	Up	2.08615	0.00304	NA
ENSMUSG00000084128	8q	Esrp2	Up	2.16519	0.0145	protein_coding
ENSMUSG00000113728	13q	Gm7622	Up	2.28635	5.01e-07	processed_pseudogene
GM41033	NANA	NA	Up	2.84445	1.62e-06	NA
GM31439	NANA	NA	Up	2.03646	0.000633	NA
GM18720	NANA	NA	Up	2.0283	0.00413	NA
ENSMUSG00000083594	2q	Gm13722	Up	2.40362	0.000249	processed_pseudogene
ENSMUSG00000044172	17q	Ptx4	Up	2.34549	4.76e-19	protein_coding
ENSMUSG00000022542	16q	Septin12	Up	2.07321	0.000211	protein_coding
ENSMUSG00000031285	Xq	Dcx	Up	2.55902	7.47e-07	protein_coding
ENSMUSG00000010205	9q	Raver1	Up	2.24048	2.08e-08	protein_coding
ENSMUSG00000015714	3q	Cers2	Up	2.40645	0.00834	protein_coding
GM35049	NANA	NA	Up	2.54527	1.44e-05	NA
ENSMUSG00000030775	16q	Trat1	Up	2.17451	0.0114	protein_coding
ENSMUSG00000084271	Xq	Gm14846	Up	2.29046	0.0143	processed_pseudogene
GM30532	NANA	NA	Up	2.1823	0.00055	NA
ENSMUSG00000032114	9q	Slc37a4	Up	2.38574	7.83e-14	protein_coding
ENSMUSG00000044250	15q	Pced1b	Up	2.92787	1.47e-06	protein_coding
ENSMUSG00000061816	1q	Myl1	Up	2.09375	0.0231	protein_coding
ENSMUSG00000031385	Xq	Plxnb3	Up	2.60218	8.58e-06	protein_coding
ENSMUSG00000117227	17q	Gm34799	Up	2.07673	3.87e-05	lncRNA
ENSMUSG00000087518	2q	Gm13561	Up	2.76122	1.68e-08	lncRNA
GM46592	NANA	NA	Up	4.16974	0.00486	NA
ENSMUSG00000026832	2q	Cytip	Up	2.28332	6.19e-06	protein_coding
ENSMUSG00000070868	4q	Skint3	Up	3.15461	0.0497	protein_coding
GM46172	NANA	NA	Up	2.49714	7.85e-09	NA
ENSMUSG00000063317	7q	Usp31	Up	2.11333	0.0242	protein_coding
GM26849	NANA	NA	Up	2.51369	9.1e-05	NA
ENSMUSG00000099471	1q	Gm8451	Up	2.66408	0.0485	processed_pseudogene
ENSMUSG00000040808	Xq	S100g	Up	2.89801	4.99e-06	protein_coding
ENSMUSG00000047094	13q	Ofcc1	Up	2.16284	2.42e-08	protein_coding
ENSMUSG00000063911	17q	Tdgf1-ps2	Up	2.28363	1.13e-06	processed_pseudogene
N-R5S133	NANA	NA	Up	2.45214	0.00108	NA
LOC115489311	NANA	NA	Up	3.76923	2.96e-37	NA
GM30633	NANA	NA	Up	3.64793	2.28e-11	NA
ENSMUSG00000105157	5q	Gm31831	Up	2.23908	0.000313	lncRNA
ENSMUSG00000030364	6q	Clec2h	Up	4.60458	0.0344	protein_coding
ENSMUSG00000086075	5q	Gm15728	Up	2.94788	7.53e-16	lncRNA
ENSMUSG00000048856	12q	Slc25a47	Up	2.31271	2.02e-05	protein_coding
ENSMUSG00000042129	6q	Rassf4	Up	2.41094	4.84e-06	protein_coding
ENSMUSG00000046676	3q	Lce1l	Up	5.06916	0.0461	protein_coding
ENSMUSG00000056293	15q	Gsdmc2	Up	2.71787	0.0298	protein_coding
ENSMUSG00000026227	1q	2810459M11Rik	Up	2.25194	0.0175	protein_coding
ENSMUSG00000038425	18q	Poli	Up	2.30444	1.68e-08	protein_coding
ENSMUSG00000118382	17q	Gm8373	Up	2.83054	0.000189	transcribed_processed_pseudogene
ENSMUSG00000006800	2q	Sulf2	Up	2.17403	0.0342	protein_coding
GM33730	NANA	NA	Up	2.44452	0.000219	NA
ENSMUSG00000058427	5q	Cxcl2	Up	3.33027	2.21e-13	protein_coding
ENSMUSG00000040017	7q	Saa4	Up	3.1151	4.73e-12	protein_coding
ENSMUSG00000042078	5q	Svop	Up	2.48612	0.000449	protein_coding
ENSMUSG00000035372	19q	1810055G02Rik	Up	2.21009	1.04e-06	protein_coding
ENSMUSG00000109992	8q	Gm45650	Up	2.13445	7.54e-07	lncRNA
ENSMUSG00000054280	5q	Prr14l	Up	2.15691	6.21e-06	protein_coding
ENSMUSG00000057446	13q	Cts8	Up	2.19464	6.19e-08	protein_coding
ENSMUSG00000047295	15q	Smgc	Up	2.98383	1.35e-16	protein_coding
ENSMUSG00000045777	7q	Ifitm10	Up	4.66599	0.00414	protein_coding
ENSMUSG00000061410	8q	Zcchc14	Up	2.24081	0.000228	protein_coding
ENSMUSG00000064417	12q	DQ267102	Up	2.80032	3.17e-06	snoRNA
ENSMUSG00000058163	11q	Gm5431	Up	2.32108	2.18e-07	protein_coding
ENSMUSG00000032977	10q	Fam207a	Up	2.408	0.0192	protein_coding
ENSMUSG00000017723	2q	Wfdc2	Up	2.5106	0.0112	protein_coding
ENSMUSG00000008461	7q	Fut1	Up	2.69396	9.12e-08	protein_coding
ENSMUSG00000087337	2q	Gm14144	Up	2.41695	1.04e-19	lncRNA
ENSMUSG00000111785	9q	Gm39464	Up	2.5824	0.00333	lncRNA
ENSMUSG00000081757	2q	Gm13798	Up	4.54036	6.08e-25	processed_pseudogene
ENSMUSG00000033987	11q	Dnah17	Up	2.16158	6.54e-07	protein_coding
ENSMUSG00000069117	13q	Rps18-ps6	Up	2.15217	1.91e-05	protein_coding
ENSMUSG00000079642	Xq	Gm6268	Up	2.35498	0.0232	protein_coding
ENSMUSG00000059323	15q	Tonsl	Up	2.58232	0.0164	protein_coding
ENSMUSG00000100727	13q	1700003P14Rik	Up	2.24119	0.00199	lncRNA
ENSMUSG00000112539	10q	Gm40787	Up	3.97071	0.0186	lncRNA
GM31290	NANA	NA	Up	3.7859	0.00734	NA
ENSMUSG00000077678	2q	Gm24318	Up	2.35485	0.0113	snoRNA
ENSMUSG00000035203	7q	Epn1	Up	2.06213	0.000554	protein_coding
LOC115486830	NANA	NA	Up	2.1185	0.000149	NA
ENSMUSG00000024497	18q	Pou4f3	Up	2.57378	1.32e-06	protein_coding
ENSMUSG00000101337	1q	Dnah7c	Up	3.57775	6.52e-07	protein_coding
GM39006	NANA	NA	Up	2.03945	6.34e-05	NA
ENSMUSG00000043873	3q	Chil5	Up	3.38243	0.00275	protein_coding
GM30622	NANA	NA	Up	3.02319	2.96e-07	NA
ENSMUSG00000082379	2q	Gm13884	Up	2.17718	0.0331	processed_pseudogene
GM46094	NANA	NA	Up	2.26656	6.08e-08	NA
ENSMUSG00000034359	4q	Skint2	Up	2.07656	0.0363	protein_coding
GM40935	NANA	NA	Up	2.1012	1.57e-24	NA
ENSMUSG00000041707	14q	Tmem273	Up	2.86985	6.12e-11	protein_coding
ENSMUSG00000071103	8q	1700029J07Rik	Up	2.4655	0.00316	protein_coding
ENSMUSG00000108114	10q	Olfr800	Up	2.13582	0.000172	protein_coding
GM32719	NANA	NA	Up	2.10203	2.62e-09	NA
ENSMUSG00000090467	7q	Gm4613	Up	3.14793	3.19e-07	processed_pseudogene
ENSMUSG00000099627	1q	Gm6757	Up	5.0866	0.0202	processed_pseudogene
ENSMUSG00000021876	14q	Rnase4	Up	2.0514	7.81e-10	protein_coding
GM19802	NANA	NA	Up	2.86261	1.04e-09	NA
GM46919	NANA	NA	Up	3.85503	2.11e-10	NA
ENSMUSG00000116253	15q	Gm41392	Up	2.29421	0.000147	lncRNA
ENSMUSG00000074264	3q	Amy1	Up	2.37391	0.0252	protein_coding
ENSMUSG00000045378	17q	Pxt1	Up	3.01256	1.03e-05	protein_coding
ENSMUSG00000048939	16q	Atp13a5	Up	3.93136	1.15e-09	protein_coding
ENSMUSG00000004933	10q	Matk	Up	3.1992	0.0258	protein_coding
ENSMUSG00000048988	5q	Elfn1	Up	2.61176	1.5e-06	protein_coding
ENSMUSG00000029663	6q	Gngt1	Up	2.84754	0.00861	protein_coding
ENSMUSG00000031532	8q	Saraf	Up	3.55921	5.05e-10	protein_coding
ENSMUSG00000090637	1q	Gm6189	Up	6.65388	7.47e-14	processed_pseudogene
GM32737	NANA	NA	Up	3.15513	4.24e-07	NA
ENSMUSG00000067642	5q	Adgrf3	Up	2.77789	0.00317	protein_coding
ENSMUSG00000042035	3q	Igsf3	Up	4.26246	0.0108	protein_coding
ENSMUSG00000005225	6q	Plekha8	Up	2.22396	8.88e-09	protein_coding
ENSMUSG00000020890	11q	Gucy2e	Up	5.23615	3.74e-12	protein_coding
ENSMUSG00000095870	3q	Lce1k	Up	5.10035	0.0205	protein_coding
ENSMUSG00000023013	15q	Aqp2	Up	2.35614	0.0242	protein_coding
ENSMUSG00000108570	7q	Gm7726	Up	3.23351	0.00459	processed_pseudogene
ENSMUSG00000016946	17q	Kctd5	Up	2.27817	0.022	protein_coding
ENSMUSG00000115100	14q	Gm34934	Up	2.33313	1.03e-05	lncRNA
ENSMUSG00000082925	4q	Gm13135	Up	3.30533	0.0419	processed_pseudogene
GM52228	NANA	NA	Up	2.08199	1.33e-08	NA
GM35956	NANA	NA	Up	2.62845	3.93e-07	NA
GM40403	NANA	NA	Up	2.55208	4.87e-09	NA
ENSMUSG00000040026	7q	Saa3	Up	3.75416	2.45e-11	protein_coding
ENSMUSG00000022367	15q	Has2	Up	2.93175	0.00033	protein_coding
ENSMUSG00000058618	8q	Defa39	Up	2.1426	4.07e-06	protein_coding
GM36686	NANA	NA	Up	3.45409	8.06e-18	NA
N-TRCCG2	NANA	NA	Up	2.37916	0.000127	NA
ENSMUSG00000088303	4q	Gm23382	Up	3.26871	0.00846	snoRNA
ENSMUSG00000070298	9q	Trcg1	Up	3.57866	0.0139	protein_coding
ENSMUSG00000024730	19q	Ms4a8a	Up	2.26505	0.0325	protein_coding
GM32454	NANA	NA	Up	2.87305	0.000227	NA
GM33720	NANA	NA	Up	2.31137	0.000124	NA
ENSMUSG00000047423	19q	AI837181	Up	2.56089	5.39e-05	protein_coding
ENSMUSG00000118061	18q	Rbfaos	Up	2.29245	0.0138	lncRNA
GM36392	NANA	NA	Up	2.442	0.0321	NA
ENSMUSG00000083107	6q	Gm5303	Up	2.0866	1.86e-08	processed_pseudogene
ENSMUSG00000028088	3q	Fmo5	Up	2.67963	6.53e-05	protein_coding
ENSMUSG00000098922	9q	Mir8106	Up	3.0336	0.0446	miRNA
ENSMUSG00000073386	17q	9830107B12Rik	Up	2.71212	0.0138	protein_coding
ENSMUSG00000024219	17q	Anks1	Up	2.33714	4.69e-08	protein_coding
ENSMUSG00000057465	7q	Saa2	Up	3.47323	1.06e-08	protein_coding
ENSMUSG00000022286	15q	Grhl2	Up	2.34884	0.0314	protein_coding
ENSMUSG00000042124	3q	Lce1f	Up	3.83927	0.0242	protein_coding
ENSMUSG00000043529	3q	Olfr266	Up	2.57258	0.000623	protein_coding
ENSMUSG00000074505	9q	Fat3	Up	2.02538	0.00321	protein_coding
ENSMUSG00000041346	11q	Wrap53	Up	3.72044	0.00908	protein_coding
ENSMUSG00000038569	5q	Rad9b	Up	2.00551	0.0302	protein_coding
GM52332	NANA	NA	Up	2.917	4.06e-05	NA
ENSMUSG00000032840	5q	Spring1	Up	2.28022	6.24e-13	protein_coding
ENSMUSG00000111535	10q	Gm35154	Up	2.04869	2.74e-09	lncRNA
ENSMUSG00000037095	17q	Lrg1	Up	2.45784	0.00237	protein_coding
ENSMUSG00000002100	2q	Mybpc3	Down	-2.10132	0.00394	protein_coding
ENSMUSG00000074457	3q	S100a16	Down	-2.38925	0.000457	protein_coding
GM52473	NANA	NA	Down	-2.46788	2.85e-06	NA
ENSMUSG00000065904	18q	Gm26109	Down	-2.09885	0.0043	snoRNA
ENSMUSG00000022350	15q	Washc5	Down	-2.15073	7.91e-09	protein_coding
ENSMUSG00000049103	9q	Ccr2	Down	-2.82551	4.71e-18	protein_coding
ENSMUSG00000034902	10q	Pip5k1c	Down	-2.19679	7.49e-07	protein_coding
ENSMUSG00000104326	6q	Trbv28	Down	-6.74125	6.04e-21	TR_V_pseudogene
ENSMUSG00000058392	17q	Rrp1b	Down	-2.29112	1.23e-09	protein_coding
GM18412	NANA	NA	Down	-2.00608	8.39e-11	NA
ENSMUSG00000010601	15q	Apol7a	Down	-2.59116	0.00254	protein_coding
ENSMUSG00000041035	19q	Gm17018	Down	-3.51613	0.000445	protein_coding
ENSMUSG00000097424	8q	1700030M09Rik	Down	-3.22878	0.00164	lncRNA
GM36649	NANA	NA	Down	-2.09468	4.2e-13	NA
ENSMUSG00000026667	1q	Uhmk1	Down	-2.03237	0.0478	protein_coding
ENSMUSG00000091401	7q	Gm9252	Down	-2.46322	0.000272	processed_pseudogene
ENSMUSG00000043832	6q	Clec4a3	Down	-2.10868	6.38e-25	protein_coding
ENSMUSG00000037949	9q	Ano10	Down	-2.0002	0.000426	protein_coding
ENSMUSG00000112625	10q	Gm2628	Down	-2.75355	0.000756	processed_pseudogene
ENSMUSG00000028906	4q	Epb41	Down	-2.24117	1.24e-05	protein_coding
ENSMUSG00000016346	2q	Kcnq2	Down	-2.10161	0.00959	protein_coding
ENSMUSG00000040592	11q	Cd79b	Down	-2.28026	7.35e-05	protein_coding
GM51981	NANA	NA	Down	-2.14772	1.09e-07	NA
LOC101056296	NANA	NA	Down	-3.11636	1.58e-07	NA
ENSMUSG00000025963	1q	Mdh1b	Down	-2.48219	4.25e-06	protein_coding
ENSMUSG00000020884	11q	Asgr1	Down	-3.71511	1.71e-09	protein_coding
ENSMUSG00000046491	11q	C1qtnf2	Down	-3.26943	2.38e-06	protein_coding
ENSMUSG00000108804	6q	Gm30437	Down	-2.38093	6.53e-07	TEC
ENSMUSG00000059975	7q	Zfp74	Down	-2.83622	2.49e-05	protein_coding
ENSMUSG00000079267	14q	Gm5930	Down	-2.38654	0.00314	protein_coding
ENSMUSG00000118396	9q		Down	-2.31047	4.34e-19	protein_coding
ENSMUSG00000034891	13q	Sncb	Down	-4.3891	7.06e-19	protein_coding
ENSMUSG00000034641	11q	Cd300ld	Down	-2.18725	7.77e-13	protein_coding
ENSMUSG00000002395	8q	Use1	Down	-4.23521	5.6e-06	protein_coding
ENSMUSG00000023345	9q	Poc1a	Down	-6.86138	7.19e-17	protein_coding
ENSMUSG00000108503	7q	Gm20949	Down	-3.06329	3.52e-07	processed_pseudogene
ENSMUSG00000007035	17q	Msh5	Down	-2.35865	3.69e-20	protein_coding
ENSMUSG00000117638	18q	Gm34743	Down	-2.51424	0.000493	processed_pseudogene
ENSMUSG00000048616	11q	Nog	Down	-2.63306	1.73e-08	protein_coding
ENSMUSG00000075254	16q	Heg1	Down	-2.44575	1.83e-06	protein_coding
ENSMUSG00000086602	15q	Gm15609	Down	-2.55352	8.53e-14	lncRNA
ENSMUSG00000004105	2q	Angptl2	Down	-2.84817	0.011	protein_coding
ENSMUSG00000075122	16q	Cd80	Down	-2.23046	3.9e-11	protein_coding
ENSMUSG00000060716	12q	Plekhh1	Down	-3.57049	8.38e-08	protein_coding
ENSMUSG00000033781	13q	Asb13	Down	-2.61519	0.0176	protein_coding
ENSMUSG00000003452	6q	Bicd1	Down	-5.44092	1.2e-31	protein_coding
ENSMUSG00000028407	4q	Smim27	Down	-2.63694	0.000815	protein_coding
GM36049	NANA	NA	Down	-3.20288	1.71e-13	NA
ENSMUSG00000081506	3q	Amy2-ps1	Down	-4.60786	1.76e-31	unprocessed_pseudogene
GM40249	NANA	NA	Down	-3.43594	0.000355	NA
ENSMUSG00000041673	14q	Lrrc18	Down	-2.28308	0.00014	protein_coding
ENSMUSG00000112353	12q	Gm40418	Down	-2.52686	8.08e-09	lncRNA
URML	NANA	NA	Down	-3.29774	1.07e-08	NA
ENSMUSG00000043740	17q	B430306N03Rik	Down	-2.80174	2.82e-15	protein_coding
ENSMUSG00000113957	12q	Gm9257	Down	-4.75437	0.00182	unprocessed_pseudogene
LOC102636563	NANA	NA	Down	-5.43024	5.56e-11	NA
ENSMUSG00000091898	14q	Tnnc1	Down	-2.73318	8.44e-05	protein_coding
ENSMUSG00000028427	4q	Aqp7	Down	-3.28525	0.0135	protein_coding
ENSMUSG00000081732	7q	Gm15495	Down	-2.91112	1.04e-08	processed_pseudogene
GM16379	NANA	NA	Down	-2.59122	1.4e-15	NA
ENSMUSG00000112813	10q	Gm34376	Down	-7.81657	2.39e-19	lncRNA
GM4463	NANA	NA	Down	-2.13336	0.0323	NA
ENSMUSG00000044067	12q	Gpr22	Down	-4.73764	1.58e-10	protein_coding
ENSMUSG00000102193	1q	Gm7299	Down	-7.66412	6.02e-22	processed_pseudogene
LOC115489226	NANA	NA	Down	-2.33125	8.99e-11	NA
ENSMUSG00000083851	4q	Gm12365	Down	-4.20234	8.44e-10	processed_pseudogene
GM18328	NANA	NA	Down	-2.24842	5.28e-05	NA
ENSMUSG00000041836	7q	Ptpre	Down	-2.13818	0.000116	protein_coding
ENSMUSG00000035829	2q	Ppp1r26	Down	-2.82489	0.00752	protein_coding
GM46275	NANA	NA	Down	-2.05132	7.07e-17	NA
ENSMUSG00000005803	2q	Sqor	Down	-5.49814	9.84e-58	protein_coding
ENSMUSG00000092517	7q	Art2a	Down	-3.47547	1.51e-06	polymorphic_pseudogene
ENSMUSG00000022650	16q	Retnlb	Down	-2.94348	1.25e-11	protein_coding
ENSMUSG00000087440	3q	4930577N17Rik	Down	-2.49957	2.76e-08	TEC
ENSMUSG00000051969	14q	Tlr11	Down	-2.82189	1.39e-06	protein_coding
ENSMUSG00000072761	17q	Gm6712	Down	-2.96587	1.84e-06	lncRNA
ENSMUSG00000117048	17q	Gm41584	Down	-2.50404	0.000144	lncRNA
ENSMUSG00000042607	6q	Asb4	Down	-2.41282	0.000418	protein_coding
ENSMUSG00000041697	5q	Cox6a1	Down	-2.87587	4.19e-05	protein_coding
ENSMUSG00000094925	14q	Gm5798	Down	-2.39195	1.07e-07	protein_coding
GM36589	NANA	NA	Down	-2.28968	2.2e-08	NA
ENSMUSG00000043319	12q	Cox8c	Down	-3.06204	0.00155	protein_coding
ENSMUSG00000073016	Xq	Uprt	Down	-5.12334	2.82e-18	protein_coding
ENSMUSG00000103442	18q	Pcdha1	Down	-4.18737	6.01e-35	protein_coding
GM41756	NANA	NA	Down	-2.07934	0.013	NA
ENSMUSG00000028885	4q	Smpdl3b	Down	-4.00237	1.46e-08	protein_coding
ENSMUSG00000009731	Xq	Kcnd1	Down	-3.18358	0.00112	protein_coding
GM51279	NANA	NA	Down	-2.65117	0.00394	NA
ENSMUSG00000117182	17q	Gm18068	Down	-2.73171	2.21e-05	processed_pseudogene
ENSMUSG00000062365	6q	Gm4968	Down	-3.08608	4.97e-05	processed_pseudogene
ENSMUSG00000022378	15q	Cyrib	Down	-2.02986	1.78e-32	protein_coding
ENSMUSG00000000244	7q	Tspan32	Down	-2.24826	1.55e-17	protein_coding
MIR30E	NANA	NA	Down	-2.55931	1.21e-16	NA
ENSMUSG00000109841	16q	E330011O21Rik	Down	-2.62496	6.25e-05	lncRNA
ENSMUSG00000047203	6q	Vmn1r54	Down	-2.24316	0.00677	protein_coding
ENSMUSG00000110644	9q	Gm7390	Down	-2.10196	0.0326	processed_pseudogene
ENSMUSG00000034450	14q	Gulo	Down	-4.41229	0.000573	protein_coding
ENSMUSG00000112581	10q	1700022H01Rik	Down	-2.31444	0.000119	lncRNA
ENSMUSG00000034467	8q	Dynlrb2	Down	-2.09492	0.0014	protein_coding
GM36112	NANA	NA	Down	-4.59079	1.78e-10	NA
ENSMUSG00000100198	10q	1700030O20Rik	Down	-2.9214	1.14e-09	lncRNA
ENSMUSG00000090733	3q	Rps27	Down	-4.66917	3.41e-16	protein_coding
GM22909	NANA	NA	Down	-3.3173	9.37e-11	NA
ENSMUSG00000095758	7q	Vmn1r128	Down	-2.7064	0.000877	protein_coding
ENSMUSG00000024790	19q	Sac3d1	Down	-2.35435	1.05e-05	protein_coding
ENSMUSG00000009633	1q	G0s2	Down	-3.91336	1.24e-10	protein_coding
ENSMUSG00000004110	1q	Cacna1e	Down	-2.16387	5.35e-06	protein_coding
ENSMUSG00000103770	18q	Pcdha9	Down	-2.0005	0.000947	protein_coding
ENSMUSG00000041040	1q	Fam117b	Down	-2.53158	1.89e-08	protein_coding
GM46117	NANA	NA	Down	-2.19538	2.62e-07	NA
ENSMUSG00000062732	7q	Lypd4	Down	-4.63605	3.01e-16	protein_coding
ENSMUSG00000052684	4q	Jun	Down	-4.69242	0.00338	protein_coding
ENSMUSG00000030474	7q	Siglece	Down	-2.61215	1.36e-13	protein_coding
ENSMUSG00000005649	7q	Cabp5	Down	-2.08568	6.34e-07	protein_coding
GM41748	NANA	NA	Down	-2.09727	8.54e-11	NA
ENSMUSG00000030116	6q	Mfap5	Down	-2.59894	9.48e-05	protein_coding
ENSMUSG00000085166	5q	Gm15522	Down	-3.11959	0.00506	lncRNA
ENSMUSG00000039985	6q	Sinhcaf	Down	-2.06922	8.99e-11	protein_coding
ENSMUSG00000080242	6q	Atp6v0c-ps2	Down	-3.00762	1.63e-05	processed_pseudogene
ENSMUSG00000028020	3q	Glrb	Down	-2.7247	4.04e-05	protein_coding
GM32177	NANA	NA	Down	-4.05042	5.74e-06	NA
ENSMUSG00000112674	10q	Gm47459	Down	-5.70868	0.00905	lncRNA
ENSMUSG00000045364	4q	Ifne	Down	-2.25951	0.0011	protein_coding
ENSMUSG00000067555	19q	Gm10212	Down	-2.16	3.34e-05	unprocessed_pseudogene
ENSMUSG00000049866	1q	Arl4c	Down	-2.00572	7.02e-14	protein_coding
ENSMUSG00000013415	11q	Igf2bp1	Down	-2.85118	2.05e-05	protein_coding
ENSMUSG00000067767	6q	Clec4b2	Down	-2.50815	1.97e-11	protein_coding
ENSMUSG00000117370	18q	Gm6235	Down	-5.85765	1.29e-12	processed_pseudogene
ENSMUSG00000021396	13q	Nxnl2	Down	-3.25789	0.0306	protein_coding
ENSMUSG00000035033	2q	Tbr1	Down	-2.07214	6.72e-12	protein_coding
GM36783	NANA	NA	Down	-3.39164	0.00117	NA
ENSMUSG00000064357	MT	mt-Atp6	Down	-2.01512	1.12e-27	protein_coding
ENSMUSG00000031818	8q	Cox4i1	Down	-2.58443	0.000667	protein_coding
GM36918	NANA	NA	Down	-2.37737	0.000303	NA
ENSMUSG00000111329	9q	A830035O19Rik	Down	-2.2999	0.00142	lncRNA
N-TQTTG5	NANA	NA	Down	-2.72914	0.000265	NA
GM24565	NANA	NA	Down	-2.21147	3.03e-05	NA
ENSMUSG00000031023	7q	Akip1	Down	-4.66317	6.75e-36	protein_coding
ENSMUSG00000088961	1q	Gm22089	Down	-4.89382	0.0032	snRNA
ENSMUSG00000027931	3q	Npr1	Down	-2.23805	7.97e-06	protein_coding
ENSMUSG00000087088	7q	Gm16638	Down	-3.67579	1.34e-09	lncRNA
ENSMUSG00000018809	11q	Smyd4	Down	-2.02316	2.95e-07	protein_coding
ENSMUSG00000061086	11q	Myl4	Down	-4.96706	0.00648	protein_coding
ENSMUSG00000060985	1q	Tdrd5	Down	-2.30628	0.00049	protein_coding
ENSMUSG00000020455	11q	Trim11	Down	-5.80024	2.54e-16	protein_coding
ENSMUSG00000029430	5q	Ran	Down	-2.16222	7.66e-18	protein_coding
ENSMUSG00000095647	10q	Taar7a	Down	-2.05088	8.86e-10	protein_coding
ENSMUSG00000055850	6q	Rnf181	Down	-2.15698	5.33e-14	protein_coding
ENSMUSG00000056216	7q	Cebpg	Down	-2.54092	3.53e-15	protein_coding
ENSMUSG00000027317	2q	Ppp1r14d	Down	-3.12689	6.08e-06	protein_coding
GM41263	NANA	NA	Down	-4.61043	3.36e-07	NA
GM3157	NANA	NA	Down	-2.44785	0.0258	NA
ENSMUSG00000050232	Xq	Cxcr3	Down	-3.02912	0.000187	protein_coding
ENSMUSG00000055676	1q	Gm5069	Down	-5.90471	3e-25	transcribed_processed_pseudogene
ENSMUSG00000087479	14q	Gm16835	Down	-2.59272	0.0152	lncRNA
ENSMUSG00000018569	11q	Cldn7	Down	-3.46053	6.71e-16	protein_coding
ENSMUSG00000056071	3q	S100a9	Down	-2.50945	0.000162	protein_coding
ENSMUSG00000048486	2q	Fitm2	Down	-2.57352	0.00564	protein_coding
ENSMUSG00000085577	Xq	Mageb6-ps	Down	-3.09404	6.11e-09	unprocessed_pseudogene
ENSMUSG00000093818	12q	Ighd3-1	Down	-2.05848	0.00261	IG_D_gene
ENSMUSG00000081272	2q	Ap2m1-ps	Down	-3.63501	1.11e-37	processed_pseudogene
ENSMUSG00000020357	11q	Flt4	Down	-3.22538	5.53e-14	protein_coding
ENSMUSG00000083306	2q	Gm13868	Down	-3.48629	7.34e-06	processed_pseudogene
ENSMUSG00000101565	16q	1700003L19Rik	Down	-2.19132	3.48e-10	lncRNA
ENSMUSG00000111982	12q	Gm35135	Down	-2.78402	0.0178	lncRNA
ENSMUSG00000087211	11q	Lhx1os	Down	-3.21968	7.98e-05	lncRNA
ENSMUSG00000112911	12q	BC042761	Down	-2.02143	0.0214	lncRNA
ENSMUSG00000024462	17q	Gabbr1	Down	-2.22919	0.0169	protein_coding
LOC100417034	NANA	NA	Down	-5.33691	1.06e-12	NA
N-TWCCA7	NANA	NA	Down	-2.127	0.00169	NA
ENSMUSG00000085972	11q	1110028F11Rik	Down	-3.91142	8.07e-06	lncRNA
GM34372	NANA	NA	Down	-7.75584	2.19e-16	NA
ENSMUSG00000061461	5q	Smim20	Down	-2.74828	0.000388	protein_coding
ENSMUSG00000087291	11q	Gm11946	Down	-3.11388	5.34e-13	lncRNA
ENSMUSG00000000934	15q	Top1mt	Down	-2.06301	3.75e-31	protein_coding
ENSMUSG00000043698	4q	Olfr62	Down	-2.29799	5.11e-13	protein_coding
ENSMUSG00000096769	Y	Gm21117	Down	-5.67182	2.66e-09	protein_coding
ENSMUSG00000075102	2q	Olfr1221	Down	-3.35492	1.29e-05	protein_coding
ENSMUSG00000024680	19q	Ms4a2	Down	-7.01644	1.16e-15	protein_coding
ENSMUSG00000036858	17q	Ptcra	Down	-3.35181	2.47e-08	protein_coding
ENSMUSG00000030525	7q	Chrna7	Down	-2.18033	0.0462	protein_coding
ENSMUSG00000112621	10q	Gm5173	Down	-4.09947	0.0413	processed_pseudogene
ENSMUSG00000060317	4q	Acnat2	Down	-4.04075	2.23e-13	protein_coding
ENSMUSG00000062995	6q	Ica1	Down	-2.08367	1.68e-15	protein_coding
ENSMUSG00000074491	8q	Clec4g	Down	-2.91426	0.000157	protein_coding
ENSMUSG00000029594	5q	Rbm19	Down	-2.34092	0.00187	protein_coding
ENSMUSG00000038930	7q	Rccd1	Down	-2.25502	1.13e-06	protein_coding
ENSMUSG00000029521	5q	Chek2	Down	-2.0142	0.000667	protein_coding
ENSMUSG00000028656	4q	Cap1	Down	-2.58076	0.000993	protein_coding
ENSMUSG00000079227	9q	Ccr5	Down	-2.30957	0.000713	protein_coding
ENSMUSG00000038605	2q	Samd10	Down	-2.2249	0.000787	protein_coding
ENSMUSG00000050640	5q	Tmem150c	Down	-2.36671	8.51e-09	protein_coding
ENSMUSG00000035597	12q	Prpf39	Down	-2.62387	1.11e-05	protein_coding
ENSMUSG00000079105	15q	C7	Down	-2.34708	1.76e-12	protein_coding
ENSMUSG00000010358	11q	Ifi35	Down	-2.72508	0.0101	protein_coding
ENSMUSG00000096160	9q	Gm3436	Down	-2.05217	0.00118	processed_pseudogene
ENSMUSG00000072115	14q	Ang	Down	-2.40542	5.2e-05	protein_coding
GM52030	NANA	NA	Down	-2.17578	2.5e-14	NA
