# Supplementary material for: NSC243928 Treatment Induces Anti-Tumor Immune Response in Mouse Mammary Tumor Models
Source: Cancers (Basel). 2023 Feb 25;15(5):1468. doi: 10.3390/cancers15051468 (PMC10000927; doi:10.3390/cancers15051468)
Supplement: Supplementary file 1 [file cancers-15-01468-s001.zip › Table S3.xlsx]

## Sheet: pI1.isograft.intersection.4T1.E
Ensembl ID	Chr	Symbol	Regulation In Reference to Control	log2 Fold Change E0771 (treated/control)	Adj.Pval E0771 (treated/control)	log2 Fold Change 4T1 (treated/control)	Adj.Pval 4T1 (treated/control)
GM33031	NANA	NA	Up	2.54524	3.32e-08	2.08749	6.76e-07
LOC115487186	NANA	NA	Up	2.96329	0.000372	2.89441	2.48e-05
ENSMUSG00000100136	Y	Gm20933	Up	4.107	1.62e-17	2.36758	0.00109
ENSMUSG00000007891	7q	Ctsd	Down	-3.96756	1.97e-10	-2.69733	3.34e-69
ENSMUSG00000025804	9q	Ccr1	Down	-3.6991	1.3e-79	-3.63249	2.53e-66
ENSMUSG00000059639	6q	Clec4a4	Down	-2.00707	1.02e-07	-2.32726	3.2e-41
ENSMUSG00000032786	9q	Alas1	Down	-4.95232	0.000378	-6.09845	6.94e-38
ENSMUSG00000093241	8q	Mir3108	Down	-2.76889	1.38e-12	-2.65373	4.37e-35
ENSMUSG00000030148	6q	Clec4a2	Down	-2.01281	3.38e-09	-2.43949	1.31e-30
ENSMUSG00000089972	13q	Gm16318	Down	-2.54409	1.75e-10	-2.5782	5.95e-30
GM36672	NANA	NA	Down	-2.91947	2.85e-07	-6.32509	1.73e-29
ENSMUSG00000025745	5q	Hadha	Down	-2.50603	4.57e-09	-2.69597	1.71e-28
ENSMUSG00000039238	11q	Zfp750	Down	-2.98257	6.64e-16	-2.69157	4.55e-28
ENSMUSG00000118154	ENSMUSG00000118154	9330117O12Rik	Down	-6.36504	3.57e-07	-7.06295	2.41e-25
ENSMUSG00000030766	7q	Arhgap17	Down	-2.32699	4.42e-18	-2.03499	3.15e-25
ENSMUSG00000033444	10q	Specc1l	Down	-4.40784	2.78e-09	-3.40234	6.46e-25
ENSMUSG00000002885	8q	Adgre5	Down	-4.28668	7.46e-31	-3.11259	7.76e-24
ENSMUSG00000027525	2q	Phactr3	Down	-2.28761	2.08e-20	-2.05949	2.62e-23
ENSMUSG00000097456	3q	Gm16958	Down	-5.9271	5.15e-09	-5.16715	5.77e-22
ENSMUSG00000028747	4q	Htr6	Down	-3.73894	3.22e-07	-3.4706	1.29e-20
GM18852	NANA	NA	Down	-2.0356	1.14e-70	-2.10121	1.66e-20
ENSMUSG00000024858	19q	Grk2	Down	-2.24441	1.12e-10	-2.2457	4.01e-20
ENSMUSG00000030075	6q	Cntn3	Down	-2.99831	4.11e-25	-2.25929	4.45e-20
ENSMUSG00000006494	2q	Pdk1	Down	-2.08027	4.56e-06	-3.91317	5.34e-20
ENSMUSG00000070520	7q	Nsmce3	Down	-2.11544	1.32e-17	-2.2194	9.2e-20
ENSMUSG00000042216	5q	Sgsm1	Down	-4.6345	2.04e-08	-2.79397	8.04e-18
ENSMUSG00000027399	2q	Il1a	Down	-4.17309	4.41e-22	-3.13011	1.68e-17
ENSMUSG00000040522	Xq	Tlr8	Down	-2.94825	5.18e-16	-2.2527	1.96e-17
ENSMUSG00000029563	6q	Foxp2	Down	-4.06773	3.62e-35	-2.69103	3.09e-17
ENSMUSG00000061100	16q	Retnla	Down	-3.8891	6.62e-16	-3.2752	3.15e-17
ENSMUSG00000083710	Xq	Gm15078	Down	-3.42934	1.16e-06	-3.48245	1.29e-16
ENSMUSG00000060512	5q	0610040J01Rik	Down	-3.59729	1.38e-24	-2.63034	3.3e-16
ENSMUSG00000039116	10q	Adgrg6	Down	-2.38268	7.73e-15	-2.60276	1.87e-14
LOC101055951	NANA	NA	Down	-2.12318	3.39e-19	-2.66857	4.02e-14
GM31639	NANA	NA	Down	-2.42884	1.07e-06	-2.25269	7.17e-14
ENSMUSG00000095788	3q	Sirpb1a	Down	-2.89608	6.73e-10	-2.57363	7.31e-13
ENSMUSG00000006676	9q	Usp19	Down	-2.40839	8.67e-16	-2.73076	9.93e-13
GM36215	NANA	NA	Down	-3.97346	2.25e-24	-3.05179	1.07e-12
ENSMUSG00000044469	17q	Tnfaip8l1	Down	-2.40521	1.73e-10	-2.69522	4.06e-12
ENSMUSG00000040724	3q	Kcna2	Down	-2.40069	7.68e-13	-2.06662	5.6e-12
ENSMUSG00000022552	15q	Sharpin	Down	-2.52237	8.74e-11	-2.13855	2.78e-11
ENSMUSG00000029431	5q	B3gnt4	Down	-4.04522	1.68e-63	-2.19339	3.83e-11
ENSMUSG00000069919	11q	Hba-a1	Down	-5.51301	0.000334	-5.90174	7.08e-11
ENSMUSG00000118406	3q	Terc	Down	-3.5974	1.07e-09	-3.74047	9.36e-11
ENSMUSG00000096534	16q	Krtap16-3	Down	-2.66652	9.89e-10	-2.16285	1.24e-10
GM34298	NANA	NA	Down	-3.61741	5.74e-14	-2.51603	1.99e-10
ENSMUSG00000106534	5q	Gm6366	Down	-2.69618	3.21e-41	-2.28548	2.95e-10
ENSMUSG00000030697	7q	Ppp4c	Down	-3.48235	2.06e-05	-3.94379	6.93e-10
GM35155	NANA	NA	Down	-2.44858	0.00021	-2.72622	1.22e-09
ENSMUSG00000032098	9q	Treh	Down	-4.78978	8.44e-41	-2.87674	1.45e-09
ENSMUSG00000039167	3q	Adgrl4	Down	-3.50957	1.11e-08	-3.54688	2.35e-09
ENSMUSG00000029867	6q	Llcfc1	Down	-2.11512	5.2e-05	-3.00785	2.75e-09
ENSMUSG00000025357	10q	Dgka	Down	-2.52066	0.000452	-2.36125	2.92e-09
ENSMUSG00000080321	Xq	Gm14644	Down	-3.14859	1.68e-09	-2.23511	6.93e-09
ENSMUSG00000085022	4q	Gm5860	Down	-5.12107	8.3e-34	-3.08734	7.6e-09
ENSMUSG00000029822	6q	Osbpl3	Down	-3.45785	4.22e-44	-2.08061	1.1e-08
ENSMUSG00000021379	13q	Id4	Down	-2.58036	0.000973	-3.10534	1.59e-08
ENSMUSG00000023274	6q	Cd4	Down	-2.48495	5.17e-08	-2.40716	1.68e-08
GM34205	NANA	NA	Down	-2.00696	1.89e-05	-2.64692	1.82e-08
ENSMUSG00000023993	17q	Treml1	Down	-3.69355	2.36e-18	-3.5041	2.95e-08
ENSMUSG00000032902	3q	Slc16a1	Down	-2.55024	3.72e-10	-2.09067	3.83e-08
ENSMUSG00000038644	7q	Pold1	Down	-3.23544	2.28e-15	-3.12299	6.19e-08
ENSMUSG00000040432	14q	Ltb4r2	Down	-2.91651	1.76e-17	-2.43026	1.16e-07
ENSMUSG00000021415	13q	4933417A18Rik	Down	-2.68412	2.17e-10	-3.25513	1.53e-07
ENSMUSG00000088149	13q	Gm24716	Down	-2.75476	2.1e-10	-2.552	1.81e-07
ENSMUSG00000086866	8q	4930512H18Rik	Down	-2.55732	1.12e-26	-2.01004	2.2e-07
LOC102632931	NANA	NA	Down	-2.71638	4.27e-07	-2.86873	2.93e-07
ENSMUSG00000020839	11q	Tmigd1	Down	-2.23117	0.000192	-2.1793	4.78e-07
ENSMUSG00000020639	12q	Pfn4	Down	-2.04857	7.5e-07	-2.13241	5.04e-07
ENSMUSG00000003992	13q	Ssbp2	Down	-2.86259	4.69e-15	-3.23836	5.69e-07
ENSMUSG00000032094	9q	Cd3d	Down	-2.02904	2.47e-08	-2.27462	6.06e-07
ENSMUSG00000070369	7q	Itgad	Down	-2.51444	3.11e-18	-2.24643	6.22e-07
GM42090	NANA	NA	Down	-4.54916	5e-09	-3.27479	1.04e-06
GM41079	NANA	NA	Down	-4.08076	1.64e-11	-2.77011	1.12e-06
GM41236	NANA	NA	Down	-3.01251	0.000122	-2.08385	2.41e-06
ENSMUSG00000077250	6q	Gm26075	Down	-3.37952	3.71e-06	-2.8906	2.79e-06
ENSMUSG00000042262	9q	Ccr8	Down	-3.23502	0.00349	-2.22632	3.91e-06
ENSMUSG00000024136	17q	Dnase1l2	Down	-2.1386	6.62e-19	-2.15525	4.88e-06
ENSMUSG00000036528	7q	Ppfibp2	Down	-2.34813	1.24e-11	-2.50375	6.05e-06
ENSMUSG00000028362	4q	Tnfsf8	Down	-2.25269	4.8e-08	-2.41239	7.54e-06
ENSMUSG00000088868	2q	Gm23072	Down	-4.35301	9.61e-09	-3.29315	3.18e-05
ENSMUSG00000105932	11q	Mir6925	Down	-2.06704	7.8e-13	-2.96124	5.86e-05
ENSMUSG00000051278	3q	Zgrf1	Down	-2.43481	2.51e-08	-2.20797	7.91e-05
GM35544	NANA	NA	Down	-2.5333	0.000976	-2.68171	0.000154
ENSMUSG00000040165	8q	Cd209c	Down	-5.28864	2.51e-16	-2.68348	0.000185
LOC115488129	NANA	NA	Down	-4.36713	4.02e-19	-2.37538	0.000426
ENSMUSG00000048833	12q	Slc39a9	Down	-3.09294	9.24e-09	-2.24504	0.00113
ENSMUSG00000087790	12q	Gm25970	Down	-4.30024	1.43e-07	-2.60329	0.00153
ENSMUSG00000024068	17q	Spast	Down	-3.54373	4.02e-05	-2.19889	0.0201
